# Supplementary material for: High Modulation Depth Enabled by Mo2Ti2C3Tx MXene for Q-Switched Pulse Generation in a Mid-Infrared Fiber Laser
Source: Nanomaterials (Basel). 2022 Apr 13;12(8):1343. doi: 10.3390/nano12081343 (PMC9025076; doi:10.3390/nano12081343)
Supplement: Supplementary file 1 [file nanomaterials-12-01343-s001.zip]

Archive with 1 entries (1 files):
- nanomaterials-1649598-supplementary.pdf
